# Supplementary material for: Physiological and Gene Expression Changes of Clematis crassifolia and Clematis cadmia in Response to Heat Stress
Source: Front Plant Sci. 2021 Mar 26;12:624875. doi: 10.3389/fpls.2021.624875 (PMC8034387; doi:10.3389/fpls.2021.624875)
Supplement: Supplementary file 4 [file Table_3.XLSX]

## Sheet: Sheet1
				C. crassifolia
			time	c194329_g3	c204515_g1	c194434_g1	c188817_g1	c208712_g3	c200811_g3	c187075_g1	c194962_g2	c199977_g2	c202620_g2	c195983_g1	c198009_g1
			0h	1.02128	0.97427	1.10652	0.954336	1.02298	0.967525	0.983571	1.06913	1.02298	0.961079	0.884743	0.972327
				1.06465	1.05146	0.950021	1.02283	1.01591	0.981031	1.03965	1.02558	1.01591	1.03006	0.995388	1.03492
				0.914071	0.97427	0.943458	1.02283	0.961111	1.05144	0.976777	0.905284	0.961111	1.00886	1.11987	0.992757
			1h	1.40481	0.332723	0.936941	1.4667	0.354234	3.48793	7.3927	6.85161	2.58968	0.872198	0.64767	0.721721
			1h	1.77815	0.429996	1.17775	1.90867	0.454633	4.14787	8.79145	8.79353	3.07967	1.12719	0.786397	1.18059
			1h	2.11459	0.48377	1.15351	2.1623	0.494066	4.96699	10.7488	10.3134	3.71349	1.02294	1.05946	1.12468
			3h	0.28725	0.514911	0.787871	2.1178	0.57148	3.73827	17.5829	14.5853	7.85045	0.317038	0.21071	0.742011
			3h	0.271755	0.54427	0.705164	1.89549	0.591633	4.76465	16.2921	16.8706	7.53065	0.304123	0.224273	1.1563
			3h	0.33457	0.563463	0.804426	1.89549	0.651924	4.09077	18.0772	17.8326	8.83221	0.344536	0.18471	1.19707
			6h	1.47466	0.733258	0.850292	0.994863	0.764599	2.51816	4.58239	4.21766	0.544413	0.656437	0.81413	0.267853
			6h	1.19779	0.674735	0.798869	1.11928	0.579457	2.05961	3.96165	3.72294	0.445277	0.536901	0.656711	0.258729
			6h	1.23147	0.733258	0.924042	1.34031	0.665622	2.68026	4.12988	3.62114	0.464186	0.591614	0.802921	0.266003
			12h	4.02888	0.179542	3.42483	2.85318	0.281806	2.28528	8.14605	6.61822	3.44087	1.36863	1.26868	1.95818
			12h	3.91871	0.490523	3.08663	2.79446	0.283766	2.87263	7.34163	5.41305	3.27791	1.24205	1.25122	1.94465
			12h	3.48312	0.448256	2.27526	2.44964	0.241949	2.81351	6.84999	5.56524	3.30071	1.16694	1.1434	1.64663
			24h	2.04256	0.753873	1.52207	4.26507	0.319254	4.09077	22.2557	16.5234	8.12729	1.14292	1.38831	0.8008
			24h	1.70572	0.718168	1.32504	4.09133	0.314858	3.92413	20.7653	16.1834	7.79622	1.13503	1.15135	0.80637
			24h	1.3759	0.674735	1.43996	3.79098	0.287727	4.20577	18.7147	15.2047	7.37567	1.1194	1.06683	0.716736
				C. cadmia
			time	c194329_g3	c204515_g1	c194434_g1	c188817_g1	c208712_g3	c200811_g3	c187075_g1	c194962_g2	c199977_g2	c202620_g2	c195983_g1	c198009_g1
			0h	1.03215	0.872866	0.993978	1.01444	1.08917	1.0375	0.97926	1.095	0.876156	1.02298	1.06327	1.04611
				0.838369	1.05251	0.790745	0.883125	0.814076	0.903197	0.823457	0.847294	0.823169	0.961111	0.789223	0.885792
				1.12948	1.07462	1.21528	1.10243	1.09675	1.0593	1.19728	1.0577	1.30067	1.01591	1.14751	1.06809
			1h	51.4011	1.62883	35.7851	1.55907	1.6169	1.3881	1.16454	1.1736	0.35583	1.38778	1.98413	1.01751
			1h	55.0904	1.8073	29.0665	1.40512	1.52969	1.32236	1.20561	1.12579	0.353372	1.20813	1.65692	1.0035
			1h	47.6277	1.70981	28.4683	1.28404	1.44717	1.13533	1.1327	0.986872	0.40033	1.18327	1.68005	0.936298
			3h	78.4515	1.55168	21.5749	1.0286	0.791815	1.26849	0.697258	1.00761	0.23476	0.941331	1.36463	1.24405
			3h	79.5466	1.99147	29.0665	1.14131	0.948181	1.44705	0.817768	0.927189	0.336636	0.961111	1.09316	1.39962
			3h	63.2822	1.68627	26.3784	0.939972	0.612692	1.09666	0.731923	0.785093	0.287027	0.674914	0.945078	1.06809
			6h	57.8293	2.31953	15.1504	1.04296	1.89636	0.8028	0.650565	0.655621	0.136717	1.35922	1.41275	2.06342
			6h	64.1656	2.87554	12.5645	1.07229	1.84451	0.698878	0.763005	0.758349	0.163715	1.30385	1.26445	1.93863
			6h	57.0331	2.81636	17.4033	1.11782	1.93621	0.694051	0.742141	0.712487	0.152752	1.51863	1.23842	1.74719
			12h	35.108	2.20967	21.2779	0.71732	0.941632	0.770098	0.351054	0.361216	0.103612	1.0964	1.04139	1.75935
			12h	46.6475	3.10336	25.1291	0.752983	1.05207	0.86042	0.417476	0.500324	0.146529	1.11171	1.03419	1.57466
			12h	45.0585	3.76809	26.9327	0.86495	1.15928	0.961336	0.482889	0.417815	0.155961	1.32205	1.38368	2.007
			24h	7.27894	0.897406	3.39	0.186945	0.723585	0.122692	0.0142763	0.0332831	0.0611824	1.03726	2.23226	0.657489
			24h	7.22866	1.12805	2.91054	0.198979	0.866478	0.138036	0.019502	0.0297892	0.0674172	1.10403	2.94549	0.568424
			24h	5.8715	1.26912	2.81139	0.148722	0.575638	0.114476	0.0151953	0.0250497	0.0683583	0.947879	2.15622	0.680676
